# Supplementary material for: Eating Right, Sleeping Tight? A Cross-Sectional Study on the Student-Athlete Paradox for Diet and Sleep Behaviors
Source: Nutrients. 2025 Sep 12;17(18):2946. doi: 10.3390/nu17182946 (PMC12472328; doi:10.3390/nu17182946)
Supplement: Supplementary file 1 [file nutrients-17-02946-s001.zip]

Archive with 1 entries (1 files):
- nutrients-3833935-supplementary.pdf
